# Supplementary material for: Isomers of Terpyridine as Ligands in Coordination Polymers and Networks Containing Zinc(II) and Cadmium(II)
Source: Molecules. 2021 May 23;26(11):3110. doi: 10.3390/molecules26113110 (PMC8197025; doi:10.3390/molecules26113110)
Supplement: Supplementary file 1 [file molecules-26-03110-s001.zip]

Archive with 1 entries (1 files):
- molecules-1226161-supplementary.pdf
